# Supplementary material for: Ursolic Acid Alleviates Neuroinflammation after Intracerebral Hemorrhage by Mediating Microglial Pyroptosis via the NF-κB/NLRP3/GSDMD Pathway
Source: Int J Mol Sci. 2023 Sep 30;24(19):14771. doi: 10.3390/ijms241914771 (PMC10572659; doi:10.3390/ijms241914771)
Supplement: Supplementary file 1 [file ijms-24-14771-s001.zip › Supplementary Table S1.xlsx]

## Sheet: UA
Superpred	Swisstarget	SAE	Targenet	Pharmmaper			ALL
RELA	PTPN1	Polb	PTPN1	SPR			RELA
RORC	POLB	PYGM	HSD11B2	PCK1			RORC
RECQL	AKR1B10	PTPN2	PTPN2	DAPK1			RECQL
BLM	RORC	CD81	AR	MAOA			BLM
GPR55	PTPRF	Hsd11b2	NR1H4	TPSB2			GPR55
TRIM24	PTPN2	PTPN1	HSD11B1	RFK			TRIM24
NFKB1	HSD11B1	Slco1b2	GPBAR1	ADAM33			NFKB1
PTGS1	ACP1	HSD11B2	CYP17A1	FGG			PTGS1
APEX1	PDE4D	AKR1B10	NOS3	DUT			APEX1
CTSD	PLA2G1B	gag	SRD5A2	HRAS			CTSD
NR3C2	CDC25B	Cyp51a1	AR	HADH			NR3C2
CYP3A4	CD81	HMGCR	TLR9	SELE			CYP3A4
PTPN2	PTGES	F3	CYP1A2	GMPR			PTPN2
ADAM10	TERT	PTPN6	CES2	MAPK12			ADAM10
STAT3	FAAH	IL1B	PREP	RAB5A			STAT3
FPR2	FABP3	Nos2	PTGS1	GSTT2B			FPR2
CDK5R1	FABP5	RELA	SRD5A1	IVD			CDK5R1
CLK4	PPARD	PLCG1	DNMT1	HMOX1			CLK4
NTSR2	FABP1	CA2	ALOX15	STAT1			NTSR2
FPR1	NOS2	CES2	STS	FKBP3			FPR1
CSNK2B	PTPN6	protease	RXRB	DCPS			CSNK2B
KLF5	SCD	Tph1	CHRM4	PROCR			KLF5
GLRA1	CDC25A	Hsd11b2	GPR35	FOLH1			GLRA1
NTRK3	PPARG	pla2	PLA2G1B	ACAT1			NTRK3
TLR4	PTPN11	ACP1	HTR1E	MMP16			TLR4
CDC25B	CYP19A1	USP7	PLAT	OTC			CDC25B
SLC9A1	FNTA FNTB	POLB	NR2F2	TRDMT1			SLC9A1
TOP2A	NR3C2	PTPRF	PLIN5	INSR			TOP2A
NR4A1	AR	PIN1	LACTBL1	OAT			NR4A1
PDE3A	SERPINA6	GPBAR1	CA5A	FKBP1B			PDE3A
FPR3	SHBG	Hsd11b1	ACHE	GSTA3			FPR3
AR	G6PD	HSD11B1	CDC25B	GART			AR
HSP90AB1	CYP51A1	Abcc2	PTGS1	EIF4E			HSP90AB1
TLR8	PTGS2	NFE2L2	NR3C1	CASP1			TLR8
PRCP	PREP	ache	HSD17B1	GCK			PRCP
ITK	PTGS1	FOS	CHRM1	FDPS			ITK
TERT	FFAR1	ska	CA5B	KAT2B			TERT
DPP9	HSD11B2		FYN	GSTM2			DPP9
PDGFRA	PPARA			WARS1			PDGFRA
CYSLTR2	CES2			BCL2L1			CYSLTR2
UBA2	NPC1L1			AMY2A			UBA2
MTOR	SIGMAR1			CDK7			MTOR
S1PR5	CYP17A1			GSTM1			S1PR5
CHRM4	ESR2			TGFB2			CHRM4
TFPI	LTB4R			BST1			TFPI
GSK3A	FABP4			GPI			GSK3A
PROC	SAE1 UBA2			EPHA2			PROC
ADORA1	NR3C1			PCTP			ADORA1
PTGER1	SLC6A3			MMP1			PTGER1
GPR6	ADORA3			LTA4H			GPR6
HDAC7	SLC6A4			PADI4			HDAC7
NTSR1	CYP2C19			HSP90AB1			NTSR1
CPT2	TOP1			PPCDC			CPT2
PLAT	PGR			F11			PLAT
SLC6A5	NR1H3			MMP9			SLC6A5
CDK5	PRKCH			MME			CDK5
C5AR1	PTGER2			CMA1			C5AR1
ATG4B	HMGCR			RXRB			ATG4B
CHRM5	CHRM2			PIK3R1			CHRM5
QRFPR	SLC6A2			PYGL			QRFPR
TMPRSS6	ALOX5			SDS			TMPRSS6
CHRM1	GRIK1			PPP1CC			CHRM1
DPP8	GRIK2			ACE			DPP8
OPRK1	PTGER4			KIT			OPRK1
DCUN1D1	HSF1			TGM3			DCUN1D1
PSMB9	RORA			CBS			PSMB9
HSP90AA1	GPBAR1			CASP3			HSP90AA1
TMEM173	NR1H4			GRB2			TMEM173
WDR5	NR1I3			RARB			WDR5
PRMT6	CES1			CTSF			PRMT6
F13A1	BACE1			ABL1			F13A1
CHRM2	MDM2			PRKACA			CHRM2
DUSP3	TRPV1			RARA			DUSP3
AVPR1B	POLA1			XIAP			AVPR1B
HDAC8	SLC22A6			BIRC7			HDAC8
SPHK1	BCHE			JAK2			SPHK1
	PTGIR			DTYMK			PTPN1
	TOP2A			TEK			POLB
	ESR1			SETD7			AKR1B10
	PTGDR2			CTSK			PTPRF
	CNR1			PRKCQ			HSD11B1
	AGTR1			AMY1A			ACP1
	ALOX5AP			AMY1B			PDE4D
	MAPK3			AMY1C			PLA2G1B
	IL6			S100A9			CD81
	GLUL			HMGCR			PTGES
	MMP3			VDR			FAAH
	MMP1			HCK			FABP3
	MMP2			PSAP			FABP5
	IDO1			AKT2			PPARD
	PTGER1			CBR1			FABP1
	SRD5A2			ACADM			NOS2
	ITGAL			MAP2K1			PTPN6
	SREBF2			NQO2			SCD
	ACHE			PLA2G2A			CDC25A
	AMPD2			HNMT			PPARG
	CTSA			PPARD			PTPN11
	EDNRA			CRABP2			CYP19A1
	ECE1			ZAP70			FNTA FNTB
	SRD5A1			DCK			SERPINA6
				BHMT			SHBG
				FABP4			G6PD
				GLO1			CYP51A1
				IL2			PTGS2
				DPEP1			PREP
				NR1I2			FFAR1
				MTHFD1			HSD11B2
				CSK			PPARA
				ELANE			CES2
				ABO			NPC1L1
				ERBB4			SIGMAR1
				ESRRA			CYP17A1
				RARG			ESR2
				CYP2C9			LTB4R
				NR3C1			FABP4
				F7			SAE1 UBA2
				CCNT1			NR3C1
				FECH			SLC6A3
				IGF1			ADORA3
				GM2A			SLC6A4
				FKBP1A			CYP2C19
				ACP3			TOP1
				ITK			PGR
				SULT1E1			NR1H3
				JAK3			PRKCH
				ALDH2			PTGER2
				ESRRG			HMGCR
				MET			SLC6A2
				PDE5A			ALOX5
				MMP2			GRIK1
				PDE3B			GRIK2
				MMP12			PTGER4
				MTAP			HSF1
				FABP7			RORA
				CYP2C8			GPBAR1
				CTNNA1			NR1H4
				THRA			NR1I3
				SYK			CES1
				FABP5			BACE1
				PAH			MDM2
				MMP8			TRPV1
				PGF			POLA1
				AMD1			SLC22A6
				REN			BCHE
				BLVRB			PTGIR
				EPHX2			ESR1
				HNF4G			PTGDR2
				ADK			CNR1
				MDM2			AGTR1
				CTSS			ALOX5AP
				FABP6			MAPK3
				PIK3CG			IL6
				IGF1R			GLUL
				PLAU			MMP3
				YARS1			MMP1
				F10			MMP2
				FABP3			IDO1
				SULT2B1			SRD5A2
				NR1I3			ITGAL
				ADH1C			SREBF2
				FGFR2			ACHE
				SERPINA1			AMPD2
				NR1H3			CTSA
				HSPA8			EDNRA
				PTPN1			ECE1
				AKR1C3			SRD5A1
				RBP4			PYGM
				TRAPPC3			Slco1b2
				SOD2			gag
				PLK1			F3
				DHFR			IL1B
				PDK2			PLCG1
				PARP1			CA2
				GSTA1			protease
				ABO			Tph1
				ADH5			pla2
				NR1H2			USP7
				PPARA			PIN1
				DUSP6			Abcc2
				NR1H4			NFE2L2
				PPP5C			FOS
				HSP90AA1			ska
				EPHB4			NOS3
				PTPN11			TLR9
				NQO1			CYP1A2
				GSR			DNMT1
				SORD			ALOX15
				RXRA			STS
				AKR1B1			RXRB
				CHEK1			GPR35
				AURKA			HTR1E
				PLA2G10			NR2F2
				CFD			PLIN5
				CHIT1			LACTBL1
				TGFBR1			CA5A
				FGFR1			HSD17B1
				CTSB			CA5B
				BCAT2			FYN
				HDAC8			SPR
				TNNC1			PCK1
				GSK3B			DAPK1
				PDPK1			MAOA
				DPP4			TPSB2
				MAPK14			RFK
				CES1			ADAM33
				PDE4B			FGG
				FNTA			DUT
				ADAM17			HRAS
				WAS			HADH
				CYP19A1			SELE
				NR3C2			GMPR
				PDE4D			MAPK12
				TTPA			RAB5A
				SULT2A1			GSTT2B
				LCN2			IVD
				LCK			HMOX1
				EGFR			STAT1
				SEC14L2			FKBP3
				ADH1B			DCPS
				PNMT			PROCR
				ESR2			FOLH1
				TYMS			ACAT1
				CDK2			MMP16
				HSD11B1			OTC
				AR			TRDMT1
				PGR			INSR
				ESR1			OAT
				SRC			FKBP1B
				CCNA2			GSTA3
				SHBG			GART
				RORA			EIF4E
				NOS3			CASP1
				CA1			GCK
				DHODH			FDPS
				MMP3			KAT2B
				ANXA5			GSTM2
				THRB			WARS1
				MAPK8			BCL2L1
				MAPK1			AMY2A
				HSD17B1			CDK7
				MAOB			GSTM1
				BCHE			TGFB2
				CDK5R1			BST1
				CFB			GPI
				AKR1C1			EPHA2
				F2			PCTP
				MMP13			LTA4H
				GC			PADI4
				GSTP1			PPCDC
				PPARG			F11
				HSD17B11			MMP9
				PPIA			MME
				KDR			CMA1
				APOA2			PIK3R1
				CASP7			PYGL
				BACE1			SDS
				MAPK10			PPP1CC
				TTR			ACE
				KIF11			KIT
				ITGAL			TGM3
				MAPKAPK2			CBS
				ALB			CASP3
				CA2			GRB2
				BMP2			RARB
				STS			CTSF
				AKR1C2			ABL1
				PIM1			PRKACA
							RARA
							XIAP
							BIRC7
							JAK2
							DTYMK
							TEK
							SETD7
							CTSK
							PRKCQ
							AMY1A
							AMY1B
							AMY1C
							S100A9
							VDR
							HCK
							PSAP
							AKT2
							CBR1
							ACADM
							MAP2K1
							NQO2
							PLA2G2A
							HNMT
							CRABP2
							ZAP70
							DCK
							BHMT
							GLO1
							IL2
							DPEP1
							NR1I2
							MTHFD1
							CSK
							ELANE
							ABO
							ERBB4
							ESRRA
							RARG
							CYP2C9
							F7
							CCNT1
							FECH
							IGF1
							GM2A
							FKBP1A
							ACP3
							SULT1E1
							JAK3
							ALDH2
							ESRRG
							MET
							PDE5A
							PDE3B
							MMP12
							MTAP
							FABP7
							CYP2C8
							CTNNA1
							THRA
							SYK
							PAH
							MMP8
							PGF
							AMD1
							REN
							BLVRB
							EPHX2
							HNF4G
							ADK
							CTSS
							FABP6
							PIK3CG
							IGF1R
							PLAU
							YARS1
							F10
							SULT2B1
							ADH1C
							FGFR2
							SERPINA1
							HSPA8
							AKR1C3
							RBP4
							TRAPPC3
							SOD2
							PLK1
							DHFR
							PDK2
							PARP1
							GSTA1
							ADH5
							NR1H2
							DUSP6
							PPP5C
							EPHB4
							NQO1
							GSR
							SORD
							RXRA
							AKR1B1
							CHEK1
							AURKA
							PLA2G10
							CFD
							CHIT1
							TGFBR1
							FGFR1
							CTSB
							BCAT2
							TNNC1
							GSK3B
							PDPK1
							DPP4
							MAPK14
							PDE4B
							FNTA
							ADAM17
							WAS
							TTPA
							SULT2A1
							LCN2
							LCK
							EGFR
							SEC14L2
							ADH1B
							PNMT
							TYMS
							CDK2
							SRC
							CCNA2
							CA1
							DHODH
							ANXA5
							THRB
							MAPK8
							MAPK1
							MAOB
							CFB
							AKR1C1
							F2
							MMP13
							GC
							GSTP1
							HSD17B11
							PPIA
							KDR
							APOA2
							CASP7
							MAPK10
							TTR
							KIF11
							MAPKAPK2
							ALB
							BMP2
							AKR1C2
							PIM1

## Sheet: ICH
Genecards	NCBI	OMIM		ALL
COL4A1	ACE	AAA		COL4A1
ACVRL1	APOE	AD1		ACVRL1
ENG	TP53	ADDL		ENG
COL4A2	TNF	AGAT		COL4A2
APP	CRP	AGS1		APP
ACE	VEGFA	ANKRD15		ACE
CST3	MTHFR	ARMD11		CST3
KAT6B	IL6	ARMD7		KAT6B
APOE	MMP9	BAP31		APOE
F2	TGFB1	BDPLT10		F2
SMAD4	APP	BSF2		SMAD4
F8	COL4A1	BSVD		F8
F5	HIF1A	BSVD1		F5
GDF2	STAT3	BSVD2		GDF2
LOC102723566	CD274	C7orf22		LOC102723566
RASA1	CTNNB1	CADASIL1		RASA1
F7	TLR4	CADASIL2		F7
VWF	MMP2	CAM		VWF
SERPINE1	BCL2	CARASIL		SERPINE1
IL6	LEP	CASIL		IL6
CCM2	NFE2L2	CCDS1		CCM2
F10	HMGB1	CCDS2		F10
CCNH	BIRC5	CCDS3		CCNH
F9	F2	CCM1		F9
SERPINF2	CCL2	CCM3		SERPINF2
NOTCH3	PON1	CCM4		NOTCH3
HHT4	NPPB	CEDNIK		HHT4
JAK2	SPP1	CHDS7		JAK2
PDCD10	F5	CJD		PDCD10
PLAT	HMOX1	CLAPO		PLAT
F13A1	EDN1	CLOVE		F13A1
ITGB3	VWF	CMS15		ITGB3
FGA	AGER	CPSQ2		FGA
F3	NLRP3	CPSQ3		F3
PIK3CA	APOA1	CRTR		PIK3CA
NOS3	LGALS3	CRV		NOS3
KRIT1	COL4A2	CVAP		KRIT1
PROS1	CFH	CWS5		PROS1
GP1BA	AGTR1	DDCH		GP1BA
TNF	IL1RN	DXS1357E		TNF
F11	LDLR	FRTS1		F11
FGG	TNFRSF11B	GLNRS		FGG
FGB	F8	HANAC		FGB
ADA2	CST3	HERNS		ADA2
KRAS	TIMP1	HGF		KRAS
TP53	FGF23	HLRC1		TP53
SH2B3	CETP	HSF		SH2B3
CRP	RETN	ICH		CRP
CFI	S100B	IDDEBF		CFI
MMP9	CLU	IFNB2		MMP9
SERPINC1	IL33	IMF2		SERPINC1
VEGFA	TNFRSF1A	KANK		VEGFA
ALB	CHI3L1	KIAA0172		ALB
SERPINA3	NAMPT	KURU		SERPINA3
IL10	GFAP	LMNS		IL10
CFH	HAVCR2	MCAP		CFH
USP18	AQP4	MCM		USP18
VKORC1	TIMP2	MCMTC		VKORC1
IFNG	CD36	MEPCA		IFNG
CD36	H19	MGC4067		CD36
TLR4	ADM	MSCCA		TLR4
IL1B	TGFBR2	NCFTD		IL1B
FBN1	ITGAV	NEDCAFD		FBN1
P2RY12	F7	NEDMLHB		P2RY12
BRAF	HP	NEDMVIC		BRAF
GGCX	TNFRSF1B	PKCL		GGCX
STAT3	TNFAIP3	PRIP		STAT3
COL3A1	CCR2	PRKCL		COL3A1
PRTN3	FYN	PRSS11		PRTN3
F13B	MIR126	QARS		F13B
MT-TL1	APOC3	RVCLS		MT-TL1
ITGA2	PLAT	TBN		ITGA2
OXT	AHSG	TFAR15		OXT
PRKCH	COL1A2	TNFA		PRKCH
SST	IL23R	ACP		SST
HMOX1	AVP	ADD3		HMOX1
GFAP	CD34	ALG14		GFAP
CTNNB1	F2R	APP		CTNNB1
TGFBR2	OLR1	BCAP31		TGFBR2
CPT2	F13A1	CCCSX		CPT2
TIMP3	NPY	CCM2		TIMP3
MTHFR	UCHL1	CD36		MTHFR
LRP5	NGFR	CERCAM		LRP5
TGFB2	CD163	COL4A1		TGFB2
CD209	PIK3CG	COL4A2		CD209
GSR	SPHK1	CST3		GSR
ACSL4	ZEB2	DOHH		ACSL4
TREX1	CR1	FOLR1		TREX1
MIR126	ITLN1	GAMT		MIR126
GSN	EDNRB	GATM		GSN
TERT	SERPINA3	HTRA1		TERT
CXCL8	TJP1	ICAM1		CXCL8
GP6	IL6ST	IL6		GP6
SDHB	MIR124-1	KANK1		SDHB
PLOD1	NEFL	KRIT1		PLOD1
LDLR	EDNRA	NOTCH3		LDLR
PTEN	MIR141	PDCD10		PTEN
CUX2	ENO2	PIK3CA		CUX2
PML	OPTN	PRKCH		PML
GPT	ADD1	PRNP		GPT
ALOX5AP	PON2	QARS1		ALOX5AP
TGFB1	NTN1	SLC6A8		TGFB1
IFNA1	MIR23A	SNAP29		IFNA1
CD46	GPT	TAF8		CD46
THBD	MGP	TNF		THBD
TGFB3	HCRT	TREX1		TGFB3
WAS	MIR106B	TTC5		WAS
RNF213	ALOX5AP	RATOR		RNF213
NF1	MIR130A	PADMAL		NF1
ABCC6	NGB			ABCC6
IFIH1	THBS2			IFIH1
PKD1	PRKCH			PKD1
PSEN1	FBLN5			PSEN1
IFNB1	PMF1			IFNB1
INSL6	MB			INSL6
MYH9	SERPINE2			MYH9
EPOR	MC2R			EPOR
FN1	LEPQTL1			FN1
NDE1	P2RX4			NDE1
HMGB1	ACSL4			HMGB1
IKBKG	S1PR3			IKBKG
CBS	DDAH2			CBS
MPO	PDGFD			MPO
COL4A5	PON3			COL4A5
STAT5B	PENK			STAT5B
KDR	TRIM37			KDR
CASP3	SLC25A44			CASP3
TSC2	BNIP3L			TSC2
PDGFRA	ITGB8			PDGFRA
STAT2	TUBB1			STAT2
AQP4	SCUBE1			AQP4
S100B	IFNE			S100B
TNFRSF1A	PMF1-BGLAP			TNFRSF1A
HP	ZCCHC14			HP
COLGALT1	GOLGA8A			COLGALT1
PDGFB	NEWENTRY			PDGFB
ITM2B	ESR1			ITM2B
ADD1	IL1B			ADD1
LRP1	AGT			LRP1
CYP11B2	APOB			CYP11B2
PSEN2	IGFBP3			PSEN2
NOS2	SMAD3			NOS2
VHL	SMAD2			VHL
EDN1	FGB			EDN1
GUCY1A1	ITGA2			GUCY1A1
AGTR1	APOH			AGTR1
DNMT3A	LOX			DNMT3A
TIMP2	NCF1			TIMP2
COL1A2	KLK1			COL1A2
PECAM1	MIR7-1			PECAM1
CCL2	PROZ			CCL2
NPM1	HSPB8			NPM1
ICAM1	KCNK17			ICAM1
AKT1				AKT1
SELP				SELP
ERCC6				ERCC6
AGT				AGT
RIGI				RIGI
PMS2				PMS2
PDGFRB				PDGFRB
MMP2				MMP2
ERVW-1				ERVW-1
BMP6				BMP6
CYP2C9				CYP2C9
IL1A				IL1A
ADAMTS13				ADAMTS13
PTGS2				PTGS2
COL4A3				COL4A3
IL2				IL2
HELLPAR				HELLPAR
TSC1				TSC1
FCGR2C				FCGR2C
ADM				ADM
CREB1				CREB1
PLG				PLG
RARA				RARA
F2R				F2R
INS				INS
IL1RN				IL1RN
COL4A4				COL4A4
NPPB				NPPB
GATA1				GATA1
EGFR				EGFR
MLH1				MLH1
EPO				EPO
MSH2				MSH2
MSH6				MSH6
TTR				TTR
IVD				IVD
CD4				CD4
DLL4				DLL4
SDHD				SDHD
ISG15				ISG15
ATRIP				ATRIP
ATRIP-TREX1				ATRIP-TREX1
ELANE				ELANE
ANGPT1				ANGPT1
PF4				PF4
ENPP1				ENPP1
PRNP				PRNP
IFNAR1				IFNAR1
RET				RET
SLC2A1				SLC2A1
MMP3				MMP3
BACE1				BACE1
TIMP1				TIMP1
APOH				APOH
PTPN11				PTPN11
THBS1				THBS1
PRKG1				PRKG1
APOB				APOB
APC				APC
ENO2				ENO2
FLNA				FLNA
CLU				CLU
KNG1				KNG1
PLOD3				PLOD3
EPAS1				EPAS1
TUBB1				TUBB1
CPB2				CPB2
PLA2G7				PLA2G7
TFRC				TFRC
CXCL12				CXCL12
BCL2				BCL2
GNAQ				GNAQ
MAPT				MAPT
ESR1				ESR1
IRF3				IRF3
F12				F12
SNORD118				SNORD118
MAPK1				MAPK1
RB1				RB1
NRAS				NRAS
LBR				LBR
PKD2				PKD2
FURIN				FURIN
HRAS				HRAS
CTC1				CTC1
SRC				SRC
ANGPT2				ANGPT2
VCAM1				VCAM1
IL4				IL4
CCL3				CCL3
REN				REN
SDHC				SDHC
AVP				AVP
SDHA				SDHA
EDNRA				EDNRA
ARVCF				ARVCF
CALCA				CALCA
STN1				STN1
A2M				A2M
IL18				IL18
PLAU				PLAU
TMEM107				TMEM107
APOA1				APOA1
BDNF				BDNF
FLT1				FLT1
ATP7A				ATP7A
CASP8				CASP8
NF2				NF2
PON1				PON1
IDE				IDE
NCSTN				NCSTN
SCUBE1				SCUBE1
HIF1A				HIF1A
CSF3				CSF3
SOD1				SOD1
SAMHD1				SAMHD1
CD40LG				CD40LG
MIR155				MIR155
SELE				SELE
CCR6				CCR6
EGF				EGF
JAM2				JAM2
SPARC				SPARC
CDKN3				CDKN3
CD34				CD34
TLR3				TLR3
EDNRB				EDNRB
ALOX12B				ALOX12B
MB				MB
GLS				GLS
FGF2				FGF2
FAS				FAS
B2M				B2M
SMARCB1				SMARCB1
ERCC8				ERCC8
CTSB				CTSB
GCDH				GCDH
NFKB1				NFKB1
LCN2				LCN2
LEP				LEP
BAP1				BAP1
NGB				NGB
CXCL10				CXCL10
AOC3				AOC3
GBA1				GBA1
DAG1				DAG1
GPX1				GPX1
TMEM127				TMEM127
MET				MET
IL23R				IL23R
MIF				MIF
MGP				MGP
STAT1				STAT1
PPBP				PPBP
FASLG				FASLG
NFE2L2				NFE2L2
MAX				MAX
KIF1B				KIF1B
FH				FH
IFNA2				IFNA2
BRCC3				BRCC3
NES				NES
NPPA				NPPA
SNCA				SNCA
APCS				APCS
SUFU				SUFU
CCR5				CCR5
PMF1				PMF1
GNA11				GNA11
PMF1-BGLAP				PMF1-BGLAP
JUN				JUN
ECE1				ECE1
ACE2				ACE2
SPP1				SPP1
SMO				SMO
TERC				TERC
MIR21				MIR21
VIM				VIM
MX1				MX1
ABCC8				ABCC8
ABCA1				ABCA1
TARDBP				TARDBP
IDH1				IDH1
FHIP1A				FHIP1A
PTPRN2				PTPRN2
TBXA2R				TBXA2R
HSPB6				HSPB6
SDHAF2				SDHAF2
SULT1A3				SULT1A3
ALPK1				ALPK1
CTSL				CTSL
COX14				COX14
LAMA3				LAMA3
ALOX5				ALOX5
NLRP3				NLRP3
PMS1				PMS1
GNB3				GNB3
MIR124-1				MIR124-1
CCL5				CCL5
ECM1				ECM1
IGF1				IGF1
CARD14				CARD14
LTA				LTA
MDH2				MDH2
SMARCE1				SMARCE1
TFF1				TFF1
CCL4				CCL4
CDH5				CDH5
SELL				SELL
ITGAV				ITGAV
MUC1				MUC1
TFPI				TFPI
MIR23A				MIR23A
CST4				CST4
JPH3				JPH3
PXDN				PXDN
CASP9				CASP9
DST				DST
CST5				CST5
TNFRSF1B				TNFRSF1B
PRL				PRL
DLST				DLST
NPY				NPY
ZCCHC14				ZCCHC14
LPL				LPL
MMP12				MMP12
MME				MME
IL17A				IL17A
ITGB8				ITGB8
OLR1				OLR1
MIR143				MIR143
LGALS3				LGALS3
MYCN				MYCN
MMP1				MMP1
PPIG				PPIG
SOCS3				SOCS3
SLC25A11				SLC25A11
TRAF7				TRAF7
LMOD2				LMOD2
SLC25A44				SLC25A44
BMP7				BMP7
DES				DES
PON2				PON2
AGER				AGER
DBH				DBH
CD163				CD163
LARGE2				LARGE2
ABCC1				ABCC1
ACVR1				ACVR1
MIR9-1				MIR9-1
HAVCR2				HAVCR2
FAM20C				FAM20C
RNASEH2C				RNASEH2C
IL33				IL33
POMC				POMC
ADRB2				ADRB2
LZTR1				LZTR1
IL11				IL11
GDNF				GDNF
HBA1				HBA1
UCHL1				UCHL1
IAPP				IAPP
MIR106B				MIR106B
MBP				MBP
ABCB1				ABCB1
ITIH4				ITIH4
HCRT				HCRT
CDKN2B-AS1				CDKN2B-AS1
NGF				NGF
CST2				CST2
TSPO				TSPO
BRCA2				BRCA2
GAA				GAA
VTN				VTN
TREM2				TREM2
ADIPOQ				ADIPOQ
SH2D3A				SH2D3A
AP3D1				AP3D1
SORL1				SORL1
TH				TH
TP73				TP73
ZNFX1				ZNFX1
CSTA				CSTA
YY1AP1				YY1AP1
VIP				VIP
FGF23				FGF23
CDH2				CDH2
WNT3				WNT3
IL13				IL13
CXCR4				CXCR4
CACNA1I				CACNA1I
DRD2				DRD2
CRH				CRH
LRRC56				LRRC56
ZEB2				ZEB2
RPL5				RPL5
BAX				BAX
HTRA1				HTRA1
MSI1				MSI1
CCK				CCK
U2AF1				U2AF1
NTF3				NTF3
PGR				PGR
CACNB1				CACNB1
MAPK3				MAPK3
TLN1				TLN1
ADCY10				ADCY10
IGFBP1				IGFBP1
CETP				CETP
PTGIS				PTGIS
IRF5				IRF5
LGMN				LGMN
NCOR2				NCOR2
DIPK1A				DIPK1A
TNFRSF11B				TNFRSF11B
PCSK2				PCSK2
CAMTA1				CAMTA1
AQP1				AQP1
TF				TF
KLF4				KLF4
CASP1				CASP1
CEBPA				CEBPA
QDPR				QDPR
NTRK1				NTRK1
CNTF				CNTF
IL15				IL15
AGTR2				AGTR2
HMGCR				HMGCR
IL2RA				IL2RA
MAPK14				MAPK14
HSPG2				HSPG2
LTBP2				LTBP2
CSTB				CSTB
YWHAQ				YWHAQ
ABCA7				ABCA7
CST6				CST6
PHF1				PHF1
CST7				CST7
NID1				NID1
NEFL				NEFL
FGFR1				FGFR1
CX3CR1				CX3CR1
CHI3L1				CHI3L1
CDK5				CDK5
BIN1				BIN1
SBF1				SBF1
CCDC86				CCDC86
MROS				MROS
ANXA5				ANXA5
CXCL1				CXCL1
CYP26C1				CYP26C1
ADH1B				ADH1B
CHAT				CHAT
PROZ				PROZ
IGF2R				IGF2R
IVNS1ABP				IVNS1ABP
UHRF1				UHRF1
TUBB				TUBB
ZNRF3				ZNRF3
COL4A2-AS2				COL4A2-AS2
CDKN1A				CDKN1A
RPS27A				RPS27A
PTGDS				PTGDS
APOC3				APOC3
H19				H19
CRYAA				CRYAA
PENK				PENK
ESR2				ESR2
BMP4				BMP4
MIR93				MIR93
CASR				CASR
MC2R				MC2R
AHSG				AHSG
GNAS				GNAS
LYN				LYN
CHUK				CHUK
CCR2				CCR2
SOD2				SOD2
PRKCQ				PRKCQ
DNAJC6				DNAJC6
LIMK1				LIMK1
HNF4A				HNF4A
APOC1				APOC1
SERPINE2				SERPINE2
TOLLIP				TOLLIP
MCCC2				MCCC2
SLC20A2				SLC20A2
CD274				CD274
MAP2				MAP2
PAPPA				PAPPA
SYP				SYP
FAM205A				FAM205A
ICA1L				ICA1L
ROR2				ROR2
CTBP1				CTBP1
MEF2D				MEF2D
CCT2				CCT2
CDH4				CDH4
SLC7A8				SLC7A8
SEPTIN9				SEPTIN9
WNK2				WNK2
SS18L1				SS18L1
SUN1				SUN1
TMEM39A				TMEM39A
ZSWIM2				ZSWIM2
KIAA0319L				KIAA0319L
SPI1				SPI1
DDAH2				DDAH2
GFM1				GFM1
CACNA1A				CACNA1A
PGF				PGF
EWSR1				EWSR1
GLA				GLA
RBP4				RBP4
MIR145				MIR145
ARSA				ARSA
KCNK3				KCNK3
BIRC5				BIRC5
SLIT2				SLIT2
TNC				TNC
PTCH1				PTCH1
NAMPT				NAMPT
MIR144				MIR144
PIK3CG				PIK3CG
SLC1A2				SLC1A2
NOS1				NOS1
IRAK1				IRAK1
CYBA				CYBA
UCP3				UCP3
RAP1A				RAP1A
NEFH				NEFH
SLC39A13				SLC39A13
XPR1				XPR1
MYORG				MYORG
APEX1				APEX1
LRPAP1				LRPAP1
HSPA8				HSPA8
EPRS1				EPRS1
COL6A3				COL6A3
RUVBL2				RUVBL2
PACS2				PACS2
EMC8				EMC8
CYCS				CYCS
NDST1				NDST1
CDH15				CDH15
EIF2AK1				EIF2AK1
IL21R				IL21R
PSMB4				PSMB4
VIPR2				VIPR2
DOCK1				DOCK1
MAPKAP1				MAPKAP1
NADSYN1				NADSYN1
POLR1D				POLR1D
PSMA4				PSMA4
PYGB				PYGB
SEMA3F				SEMA3F
USP20				USP20
COLEC11				COLEC11
FUT7				FUT7
UBE2R2				UBE2R2
AKAP12				AKAP12
ATL1				ATL1
ATP10A				ATP10A
CELSR1				CELSR1
FOXF1				FOXF1
MCC				MCC
NUP210				NUP210
OGDHL				OGDHL
PIGQ				PIGQ
ACOT7				ACOT7
ACSS1				ACSS1
ALDH1L1				ALDH1L1
COL13A1				COL13A1
ERGIC1				ERGIC1
LLGL2				LLGL2
NCEH1				NCEH1
PITRM1				PITRM1
TAF4				TAF4
TBCD				TBCD
ACYP2				ACYP2
COX5B				COX5B
CPLX2				CPLX2
CUL9				CUL9
DIDO1				DIDO1
FAM13A				FAM13A
GAS7				GAS7
PANX2				PANX2
PIGG				PIGG
PPP1R12B				PPP1R12B
RGS12				RGS12
SIX5				SIX5
TBL3				TBL3
TRAPPC9				TRAPPC9
UGGT2				UGGT2
WDR37				WDR37
CLEC16A				CLEC16A
ITPK1				ITPK1
PLA2G3				PLA2G3
SDK1				SDK1
SORCS2				SORCS2
SPTBN4				SPTBN4
TSPAN9				TSPAN9
COL23A1				COL23A1
ITM2C				ITM2C
MEGF11				MEGF11
NVL				NVL
PNLDC1				PNLDC1
USP37				USP37
ADAMTSL5				ADAMTSL5
RABGAP1L				RABGAP1L
TCF25				TCF25
ZNF79				ZNF79
DIP2C				DIP2C
MON1B				MON1B
OSGIN1				OSGIN1
ZFP30				ZFP30
GPR160				GPR160
MYO7B				MYO7B
SPTBN5				SPTBN5
VOPP1				VOPP1
ZNF618				ZNF618
CDYL2				CDYL2
GPR135				GPR135
ZC3H3				ZC3H3
ZNF607				ZNF607
MARCHF10				MARCHF10
RAB6C				RAB6C
TAFA4				TAFA4
ROS1				ROS1
SORT1				SORT1
MIR141				MIR141
ADORA3				ADORA3
RTEL1				RTEL1
ADGRG1				ADGRG1
TRPC3				TRPC3
IL5				IL5
TJP1				TJP1
NTN1				NTN1
POSTN				POSTN
AIF1				AIF1
ATP1A2				ATP1A2
MALAT1				MALAT1
IFNE				IFNE
FUT2				FUT2
RARB				RARB
ADORA2A				ADORA2A
STAT5A				STAT5A
RECK				RECK
XRN1				XRN1
NGFR				NGFR
FOXP3				FOXP3
IL6ST				IL6ST
VWC2L				VWC2L
BCHE				BCHE
FLVCR2				FLVCR2
SIRT1				SIRT1
SMPD1				SMPD1
FYN				FYN
GJA1				GJA1
EPX				EPX
PROCR				PROCR
MOG				MOG
CXCL2				CXCL2
IGF2				IGF2
KCNK18				KCNK18
PDE4D				PDE4D
AGRN				AGRN
ITGB1				ITGB1
TRPM4				TRPM4
IL1RAPL2				IL1RAPL2
THBS2				THBS2
AXL				AXL
CDK4				CDK4
CNP				CNP
ERCC4				ERCC4
TNFAIP3				TNFAIP3
YAP1				YAP1
SPHK1				SPHK1
ENTPD1				ENTPD1
ITGB1BP1				ITGB1BP1
MAPK8				MAPK8
EZH2				EZH2
PTPMT1				PTPMT1
MDM2				MDM2
TNFSF10				TNFSF10
SYCE2				SYCE2
EMX2				EMX2
ALDH2				ALDH2
LPA				LPA
RETN				RETN
MIR7-1				MIR7-1
ACTC1				ACTC1
PTCH2				PTCH2
NSMCE3				NSMCE3
SERPINI1				SERPINI1
HBB				HBB
HEG1				HEG1
TRPC1				TRPC1
ITLN1				ITLN1
LEPR				LEPR
STK26				STK26
PPARG				PPARG
CD40				CD40
WNT7A				WNT7A
IGF1R				IGF1R
PLOD2				PLOD2
COL4A6				COL4A6
XBP1				XBP1
STK24				STK24
EIF2AK2				EIF2AK2
HBA2				HBA2
NUDT6				NUDT6
WWTR1				WWTR1
SERPIND1				SERPIND1
STK25				STK25
FBLN5				FBLN5
MIRLET7B				MIRLET7B
ATF1				ATF1
GGT1				GGT1
HSPA4				HSPA4
MGMT				MGMT
ADORA1				ADORA1
PLAUR				PLAUR
BCAM				BCAM
P2RX4				P2RX4
GOLGA8A				GOLGA8A
PAH				PAH
ERBB2				ERBB2
HLA-DQB1				HLA-DQB1
CALB2				CALB2
PIK3R1				PIK3R1
PROX1				PROX1
RBFOX3				RBFOX3
MIR4793				MIR4793
CTSG				CTSG
MAP3K3				MAP3K3
IL6R				IL6R
IGHE				IGHE
MAP4K2				MAP4K2
MOB4				MOB4
FTO				FTO
ATP2B1				ATP2B1
RAPSN				RAPSN
DPH1				DPH1
PEX1				PEX1
FLVCR1				FLVCR1
S1PR3				S1PR3
PDGFD				PDGFD
PON3				PON3
OPTN				OPTN
BNIP3L				BNIP3L
KLF2				KLF2
RAP1B				RAP1B
ETV2				ETV2
DRD4				DRD4
COL2A1				COL2A1
MAOB				MAOB
NR3C2				NR3C2
HTR1A				HTR1A
XK				XK
TRPV4				TRPV4
CCM2L				CCM2L
NR2F2				NR2F2
PTPRF				PTPRF
XXYLT1				XXYLT1
FAM43A				FAM43A
KBTBD4				KBTBD4
ADAR				ADAR
SLC12A3				SLC12A3
HPX				HPX
PTK2				PTK2
NOX4				NOX4
STRN				STRN
STRIP1				STRIP1
STRIP2				STRIP2
SIKE1				SIKE1
IRF7				IRF7
SLC1A3				SLC1A3
CCND1				CCND1
PDGFA				PDGFA
TRDMT1				TRDMT1
ALDH1A2				ALDH1A2
FOXO3				FOXO3
IL32				IL32
PCNA				PCNA
PTH				PTH
ACHE				ACHE
PTPN13				PTPN13
VGLL4				VGLL4
TFPI2				TFPI2
IL12B				IL12B
CHRND				CHRND
IL2RB				IL2RB
PLEK				PLEK
RTN4				RTN4
PLIN1				PLIN1
DCX				DCX
GUSB				GUSB
TBK1				TBK1
NR3C1				NR3C1
SOX17				SOX17
USP11				USP11
H1-1				H1-1
TYRO3				TYRO3
PPARD				PPARD
MEF2C				MEF2C
PIEZO1				PIEZO1
RAP2A				RAP2A
KRI1				KRI1
ZPLD1				ZPLD1
GRIN2B				GRIN2B
ST3GAL3				ST3GAL3
NDUFS3				NDUFS3
LRP4				LRP4
MADD				MADD
NECTIN2				NECTIN2
PSMC3				PSMC3
DAB1				DAB1
RELB				RELB
GATB				GATB
RPL19				RPL19
TRIM5				TRIM5
NUP160				NUP160
PSMB3				PSMB3
SLC6A15				SLC6A15
CELF1				CELF1
MTCH2				MTCH2
PARVB				PARVB
RAB11FIP2				RAB11FIP2
CYP20A1				CYP20A1
RTN4RL1				RTN4RL1
AGBL2				AGBL2
FRMD4A				FRMD4A
MYO18B				MYO18B
NUDT12				NUDT12
WDR12				WDR12
CARF				CARF
FNBP4				FNBP4
LSG1				LSG1
NBEAL1				NBEAL1
NLRP13				NLRP13
C1QTNF4				C1QTNF4
RAB20				RAB20
ZNF71				ZNF71
CCDC60				CCDC60
C2CD4B				C2CD4B
DNAH14				DNAH14
CSTPP1				CSTPP1
ARL5C				ARL5C
CCER1				CCER1
OR52E4				OR52E4
TBC1D3				TBC1D3
C16orf95				C16orf95
CFAP418-AS1				CFAP418-AS1
LINC01405				LINC01405
ZIM2-AS1				ZIM2-AS1
FOXF2-DT				FOXF2-DT
LINC02169				LINC02169
MIR4487				MIR4487
XXYLT1-AS1				XXYLT1-AS1
LINC02392				LINC02392
ZCCHC14-DT				ZCCHC14-DT
ABHD17AP4				ABHD17AP4
LINC01394				LINC01394
LINC02669				LINC02669
SNORD3H				SNORD3H
FHIP1A-DT				FHIP1A-DT
RPL3P4				RPL3P4
ENSG00000248636				ENSG00000248636
LINC02674				LINC02674
RNU5E-10P				RNU5E-10P
ENSG00000231880				ENSG00000231880
ENSG00000235198				ENSG00000235198
ENSG00000255197				ENSG00000255197
LOC105379109				LOC105379109
ENSG00000253584				ENSG00000253584
ENSG00000266101				ENSG00000266101
ENSG00000279175				ENSG00000279175
NPM1P47				NPM1P47
ENSG00000280087				ENSG00000280087
LOC105370027				LOC105370027
lnc-APOC1-1				lnc-APOC1-1
lnc-KBTBD4-4				lnc-KBTBD4-4
lnc-NAXD-2				lnc-NAXD-2
HQ292159				HQ292159
HSALNG0058876-049				HSALNG0058876-049
HSALNG0084055				HSALNG0084055
HSALNG0144033				HSALNG0144033
LOC124909474				LOC124909474
SNODB409				SNODB409
lnc-FAM160A1-8				lnc-FAM160A1-8
lnc-JPH3-6				lnc-JPH3-6
lnc-ZNF296-6				lnc-ZNF296-6
HSALNG0144814				HSALNG0144814
LOC124903267				LOC124903267
LOC124903748				LOC124903748
piR-56133-114				piR-56133-114
piR-58308-251				piR-58308-251
CM034955-319				CM034955-319
CM034972-195				CM034972-195
HSALNG0031754				HSALNG0031754
HSALNG0043949				HSALNG0043949
HSALNG0080919				HSALNG0080919
HSALNG0134791				HSALNG0134791
LOC105371768				LOC105371768
LOC124902555				LOC124902555
lnc-ARL5C-2				lnc-ARL5C-2
lnc-LBR-2				lnc-LBR-2
piR-31199-020				piR-31199-020
piR-48759-361				piR-48759-361
piR-52680-280				piR-52680-280
piR-60816-005				piR-60816-005
HSALNG0134615				HSALNG0134615
LOC124902982				LOC124902982
MS4A1				MS4A1
GCG				GCG
CYP2B6				CYP2B6
TUBA1A				TUBA1A
CD68				CD68
INSR				INSR
IRS1				IRS1
ADGRA2				ADGRA2
CHKA				CHKA
EGLN1				EGLN1
PTPN6				PTPN6
EGLN2				EGLN2
BDKRB2				BDKRB2
COX5A				COX5A
PLA2G6				PLA2G6
TGFA				TGFA
MICB				MICB
LIF				LIF
TCIRG1				TCIRG1
CR1				CR1
CD44				CD44
NAGLU				NAGLU
AGAP1				AGAP1
FGD1				FGD1
IFNAR2				IFNAR2
MC1R				MC1R
MT-CO1				MT-CO1
GLUL				GLUL
ABCG2				ABCG2
FLT4				FLT4
F2RL1				F2RL1
VSNL1				VSNL1
ADAM17				ADAM17
AIR				AIR
ADH1C				ADH1C
SH2D1A				SH2D1A
ARX				ARX
BPGM				BPGM
ZNF197				ZNF197
CDC42				CDC42
ACP5				ACP5
APAF1				APAF1
CCL22				CCL22
AP1S2				AP1S2
WDR81				WDR81
ODC1				ODC1
SUMO1				SUMO1
TNFRSF12A				TNFRSF12A
MIAT				MIAT
WNT5A				WNT5A
OCLN				OCLN
GALC				GALC
CLDND1				CLDND1
CD80				CD80
KL				KL
IL4R				IL4R
S100A1				S100A1
NTF4				NTF4
LEPQTL1				LEPQTL1
SERPINH1				SERPINH1
MIR130A				MIR130A
MT-ND5				MT-ND5
PROM1				PROM1
TMTC3				TMTC3
OFD1				OFD1
ANTXR2				ANTXR2
SEC23B				SEC23B
NBAS				NBAS
IL9				IL9
FOXO1				FOXO1
HLF				HLF
SRF				SRF
S1PR2				S1PR2
TSC22D3				TSC22D3
MAPKBP1				MAPKBP1
DYM				DYM
TONSL				TONSL
SLC10A7				SLC10A7
DYNLT2B				DYNLT2B
TEKT1				TEKT1
DGCR5				DGCR5
MIR367				MIR367
HLA-DQA1				HLA-DQA1
CXCL13				CXCL13
ITGA3				ITGA3
LAMA5				LAMA5
COL11A1				COL11A1
MYO5A				MYO5A
VPS33A				VPS33A
CCL20				CCL20
IL18BP				IL18BP
EGR1				EGR1
RNASEH2B				RNASEH2B
BTRC				BTRC
CES1				CES1
LTA4H				LTA4H
CCNB1				CCNB1
CCNA2				CCNA2
CD247				CD247
DRD1				DRD1
DCT				DCT
OXTR				OXTR
TTN				TTN
RBX1				RBX1
ABCC2				ABCC2
PAX3				PAX3
EPN1				EPN1
MIR10B				MIR10B
SLC6A3				SLC6A3
NTRK3				NTRK3
DMD				DMD
GAMT				GAMT
SMARCA4				SMARCA4
RELA				RELA
RELN				RELN
CRHR1				CRHR1
CXCR3				CXCR3
MYOCD				MYOCD
NTS				NTS
MLF1				MLF1
RNASEH2A				RNASEH2A
ERCC1				ERCC1
CYP2U1				CYP2U1
VCAN				VCAN
GATA3				GATA3
DKC1				DKC1
TAT				TAT
CCND3				CCND3
MAG				MAG
DMP1				DMP1
KLRK1				KLRK1
GJA4				GJA4
PROP1				PROP1
B3GALNT2				B3GALNT2
COL10A1				COL10A1
CEP55				CEP55
DYNC1I1				DYNC1I1
SLC35C2				SLC35C2
DNAAF2				DNAAF2
SLC9C1				SLC9C1
ATP13A5				ATP13A5
SLC35B1				SLC35B1
DDIT4L				DDIT4L
SLC35D2				SLC35D2
MAP7D3				MAP7D3
SLC35E1				SLC35E1
CNIH1				CNIH1
PLPPR5				PLPPR5
SLC10A5				SLC10A5
SLC35A4				SLC35A4
SLC49A3				SLC49A3
SLC15A5				SLC15A5
FTL				FTL
ERCC2				ERCC2
WNK3				WNK3
LACTB				LACTB
CD27				CD27
GLB1				GLB1
TYROBP				TYROBP
RXRA				RXRA
PNMT				PNMT
MIR532				MIR532
TAC3				TAC3
MIRLET7A1				MIRLET7A1
GJB1				GJB1
STH				STH
SUCLA2				SUCLA2
WRAP53				WRAP53
PRKN				PRKN
ADCYAP1				ADCYAP1
GLP1R				GLP1R
CTSC				CTSC
CLCNKB				CLCNKB
KISS1				KISS1
NKX2-1				NKX2-1
LHX4				LHX4
POU1F1				POU1F1
HTR2A				HTR2A
IDO1				IDO1
BTD				BTD
CANT1				CANT1
TNFRSF11A				TNFRSF11A
ERCC3				ERCC3
KARS1				KARS1
PARN				PARN
ERCC5				ERCC5
AIRE				AIRE
NHP2				NHP2
ACD				ACD
NOP10				NOP10
TINF2				TINF2
USB1				USB1
TPPP3				TPPP3
DUT				DUT
RPLP2				RPLP2
SMURF2				SMURF2
ANGPTL4				ANGPTL4
TG				TG
GRP				GRP
MAP1B				MAP1B
MMP19				MMP19
IL21				IL21
PVALB				PVALB
MYBL2				MYBL2
CXCR2				CXCR2
SQSTM1				SQSTM1
IDUA				IDUA
HMGCL				HMGCL
SHC1				SHC1
DNM1L				DNM1L
FARSB				FARSB
MT-ND6				MT-ND6
TRIM37				TRIM37
FABP2				FABP2
CDA				CDA
HTT				HTT
VIPR1				VIPR1
CXCR5				CXCR5
RPL36A-HNRNPH2				RPL36A-HNRNPH2
IL18R1				IL18R1
CRHR2				CRHR2
TACR3				TACR3
MC4R				MC4R
LAMA4				LAMA4
BCAN				BCAN
GPR17				GPR17
SMN1				SMN1
SMN2				SMN2
CDR2				CDR2
MIR128-1				MIR128-1
M6PR				M6PR
OPRM1				OPRM1
CRYAB				CRYAB
OPRK1				OPRK1
PYY				PYY
LALBA				LALBA
ERBB4				ERBB4
ADAM10				ADAM10
SNAP25				SNAP25
CARD11				CARD11
SLC18A2				SLC18A2
TMPO				TMPO
HK2				HK2
SLC25A1				SLC25A1
SLCO1B3				SLCO1B3
GAL				GAL
PDYN				PDYN
SLC7A11				SLC7A11
GAP43				GAP43
PTN				PTN
CXCL9				CXCL9
IFI27				IFI27
MIR425				MIR425
CRHBP				CRHBP
TUBB3				TUBB3
NR4A2				NR4A2
PTPN2				PTPN2
FLNB				FLNB
HTR3A				HTR3A
S1PR1				S1PR1
TRAF4				TRAF4
PPIL4				PPIL4
GRIA2				GRIA2
DPYSL2				DPYSL2
SKP1				SKP1
CCL7				CCL7
APLP2				APLP2
LHX3				LHX3
BLVRB				BLVRB
HESX1				HESX1
MCEMP1				MCEMP1
				NEWENTRY
				IGFBP3
				SMAD3
				SMAD2
				LOX
				NCF1
				KLK1
				HSPB8
				KCNK17
				AAA
				AD1
				ADDL
				AGAT
				AGS1
				ANKRD15
				ARMD11
				ARMD7
				BAP31
				BDPLT10
				BSF2
				BSVD
				BSVD1
				BSVD2
				C7orf22
				CADASIL1
				CADASIL2
				CAM
				CARASIL
				CASIL
				CCDS1
				CCDS2
				CCDS3
				CCM1
				CCM3
				CCM4
				CEDNIK
				CHDS7
				CJD
				CLAPO
				CLOVE
				CMS15
				CPSQ2
				CPSQ3
				CRTR
				CRV
				CVAP
				CWS5
				DDCH
				DXS1357E
				FRTS1
				GLNRS
				HANAC
				HERNS
				HGF
				HLRC1
				HSF
				ICH
				IDDEBF
				IFNB2
				IMF2
				KANK
				KIAA0172
				KURU
				LMNS
				MCAP
				MCM
				MCMTC
				MEPCA
				MGC4067
				MSCCA
				NCFTD
				NEDCAFD
				NEDMLHB
				NEDMVIC
				PKCL
				PRIP
				PRKCL
				PRSS11
				QARS
				RVCLS
				TBN
				TFAR15
				TNFA
				ACP
				ADD3
				ALG14
				BCAP31
				CCCSX
				CERCAM
				DOHH
				FOLR1
				GATM
				KANK1
				QARS1
				SLC6A8
				SNAP29
				TAF8
				TTC5
				RATOR
				PADMAL

## Sheet: ICH and UA
RELA
NFKB1
APEX1
NR3C2
PTPN2
ADAM10
STAT3
NTRK3
TLR4
TERT
PDGFRA
TFPI
ADORA1
CPT2
PLAT
CDK5
OPRK1
F13A1
SPHK1
PTPRF
PDE4D
PPARD
NOS2
PTPN6
PPARG
PTPN11
PTGS2
ESR2
NR3C1
SLC6A3
ADORA3
PGR
PRKCH
HMGCR
ALOX5
CES1
BACE1
MDM2
BCHE
ESR1
AGTR1
ALOX5AP
MAPK3
IL6
GLUL
MMP3
MMP1
MMP2
IDO1
ACHE
EDNRA
ECE1
F3
IL1B
NFE2L2
NOS3
NR2F2
FYN
FGG
DUT
HRAS
SELE
IVD
HMOX1
STAT1
PROCR
TRDMT1
INSR
CASP1
TGFB2
LTA4H
F11
MMP9
MME
PIK3R1
ACE
CBS
CASP3
RARB
RARA
JAK2
PRKCQ
IL2
ELANE
ERBB4
CYP2C9
F7
IGF1
ALDH2
MET
MMP12
PAH
PGF
REN
BLVRB
PIK3CG
IGF1R
PLAU
F10
ADH1C
HSPA8
RBP4
SOD2
GSR
RXRA
FGFR1
CTSB
MAPK14
ADAM17
WAS
LCN2
EGFR
ADH1B
PNMT
SRC
CCNA2
ANXA5
MAPK8
MAPK1
MAOB
F2
KDR
TTR
ALB
