# Supplementary material for: Ursolic Acid Alleviates Neuroinflammation after Intracerebral Hemorrhage by Mediating Microglial Pyroptosis via the NF-κB/NLRP3/GSDMD Pathway
Source: Int J Mol Sci. 2023 Sep 30;24(19):14771. doi: 10.3390/ijms241914771 (PMC10572659; doi:10.3390/ijms241914771)
Supplement: Supplementary file 1 [file ijms-24-14771-s001.zip › Supplementary Table S2.xlsx]

## Sheet: Sheet1
IκB-UA	P65-UA
-5.82	-9.279
-5.326	-9.169
-5.228	-9.025
-5.087	-8.956
-4.926	-8.68
-4.838	-8.44
-4.658	-8.323
-4.549	-8.276
-4.522	-8.27
